# Supplementary material for: MiR-130a-3p Inhibits PRL Expression and Is Associated With Heat Stress-Induced PRL Reduction
Source: Front Endocrinol (Lausanne). 2020 Mar 3;11:92. doi: 10.3389/fendo.2020.00092 (PMC7062671; doi:10.3389/fendo.2020.00092)
Supplement: Supplementary file 4 [file Table_1.XLSX]

## Sheet: Sheet1
Table S1 The primer sequences used for real-time quantitative PCR(qRT-PCR) or reverse transcription (RT)
Gene	Primers sequences (5'-3')	Amplification length (bp)
RT-miR-130a/b-3p	CTCAACTGGTGTCGTGGAGTCGGCAATTCAGTTGAGATGCCCTT	-
RT-miR-301a/b-3p	CTCAACTGGTGTCGTGGAGTCGGCAATTCAGTTGAGGCTTTGAC	-
Antisense	TGGTGTCGTGGAGTCG	-
miR-130a-3p-F	ACACTCCAGCTGGGCAGTGCAATGTTAAAA	66
miR-130b-3p-F	ACACTCCAGCTGGGCAGTGCAATGATGAAA	66
miR-301a/b-3p-F	ACACTCCAGCTGGGCAGTGCAATAGTATTGT	67/67
rat U6	F: TGCTTCGGCAGCACATATAC	87
	R: TTCACGAATTTGCGTGTCAT
mouse U6	F:CTCGCTTCGGCAGCACA	94
	R:AACGCTTCACGAATTTGCGT
rat GAPDH	F: GGTGCTGAGTATGTCGTGGAG	292
	R: CAGTCTTCTGAGTGGCAGTGAT
rat PRL	F: AGTCTGTTCTGGTGGCGACT	171
	R: GAAGTGGGGCAGTCATTGAT
rat ERα	F:TTTGCTCCTAACTTGCTCTTGG	228
	R: CAGGACTCGGTGGATGTGGT
rat HSP70	F: GCTCGAGTCCTACGCCTTCAATA	105
	R: TCCTGGCACTTGTCCAGCAC
mouse GAPDH	F: AGGTCGGTGTGAACGGATTTG	123
	R: TGTAGACCATGTAGTTGAGGTCA
mouse PRL	F: CTCACTACATCCATACCCTG	242
	R: TTGAATACCACCTACTCCA
mouse ERα	F: GCGGCATACGGAAAGACC	430
	R: ATGGAGCGCCAGACGAGAC
