# Supplementary material for: MiR-130a-3p Inhibits PRL Expression and Is Associated With Heat Stress-Induced PRL Reduction
Source: Front Endocrinol (Lausanne). 2020 Mar 3;11:92. doi: 10.3389/fendo.2020.00092 (PMC7062671; doi:10.3389/fendo.2020.00092)
Supplement: Supplementary file 5 [file Table_2.XLSX]

## Sheet: Sheet1
Table S2 The primer sequences used for overlap-extension PCR
Gene	Primers sequences (5'-3')
ERa 3'UTR(WT)-F	CCGCTCGAGAGAGTAGCACATAAGGCAACCA
ERa 3'UTR(WT)-R	GCTCTAGAGACAAAACAGGATCACATCAATAGT
ERa 3'UTR(MUT)-F	GATTATGGCTGTCTCAATTATCGAGAGTGTTTCAG
ERa 3'UTR(MUT)-R	CTGAAACACTCTCGATAATTGAGACAGCCATAATC
ERa 3'UTR(DEL)-F	GATTATGGCTGTCTCAATT*******GTGTTTCAG
ERa 3'UTR(DEL)-R	CTGAAACAC*******AATTGAGACAGCCATAATC
Note: The underlined sequences represent the enzyme cutting sites and the protective bases, the italics represent mutant sequences and the asterisk represents the missing sequences.
